# Supplementary material for: Fatal Outcome of COVID-19 Relapse in a Fully Vaccinated Patient with Non-Hodgkin Lymphoma Receiving Maintenance Therapy with the Anti-CD20 Monoclonal Antibody Obinutuzumab: A Case Report
Source: Vaccines (Basel). 2022 Jun 26;10(7):1021. doi: 10.3390/vaccines10071021 (PMC9323164; doi:10.3390/vaccines10071021)
Supplement: Supplementary file 1 [file vaccines-10-01021-s001.zip]

Archive with 1 entries (1 files):
- vaccines-1752956-supplementary.pdf
